# Supplementary material for: Quality and Integrated Service Delivery: A Cross-Sectional Study of the Effects of Malaria and Antenatal Service Quality on Malaria Intervention Use in Sub-Saharan Africa
Source: Trop Med Infect Dis. 2022 Nov 9;7(11):363. doi: 10.3390/tropicalmed7110363 (PMC9698472; doi:10.3390/tropicalmed7110363)
Supplement: Supplementary file 1 [file tropicalmed-07-00363-s001.zip]

Archive with 1 entries (1 files):
- tropicalmed-1954455-supplementary.pdf
